# Supplementary material for: X chromosome rearrangement associated with premature ovarian insufficiency as diagnosed by molecular cytogenetic methods: a case report and review of the literature
Source: Mol Cytogenet. 2024 Apr 3;17:7. doi: 10.1186/s13039-024-00676-2 (PMC10988863; doi:10.1186/s13039-024-00676-2)
Supplement: Supplementary file 1 — Supplementary Material 1 [file 13039_2024_676_MOESM1_ESM.xlsx]

## Sheet: Additional file 1
Additional file 1: The heterozygous duplication region Xp22.33-Xp21.1 (CHRX: 208155-32862987) includes 128 OMIM genes.
ASB11
CLTRN
CRLF2
PPP2R3B
TXLNG
GPM6B
WWC3
NR0B1
ASB9
EIF1AX
FTHL17
OFD1
DHRSX
SLC25A6
CLCN4
ACOT9
GK
BMX
PCYT1B
MBTPS2
VCX2
TRAPPC2
RBBP7
EGFL6
TLR7
SMPX
ACE2
CSF2RA
DMD
MSL3
TAB3
SAT1
ARHGAP6
AMELX
HCCS
ATXN3L
ASMT
DDX53
VCX3A
SCML2
PNPLA4
ADGRG2
PHKA2
MAGEB2
VEGFD
MAGEB6
MAGEB5
PHEX
TLR8
ASMTL
RPS6KA3
CD99
KLHL15
RS1
MAGEB18
MAGEB4
YY2
PDHA1
SMS
SHROOM2
CNKSR2
TASL
CTPS2
GPR143
CDKL5
REPS2
TMSB4X
FANCB
ZBED1
AKAP17A
XG
PPEF1
FRMPD4
IL3RA
PUDP
PTCHD1
INE2
MAGEB3
RAB9A
GEMIN8
FAM9B
MAGEB10
GLRA2
ZFX
POLA1
IL1RAPL1
MAGEB1
CA5B
PRDX4
MAGEB17
MOSPD2
AP1S2
S100G
PRKX
TCEANC
EIF2S3
GYG2
ZRSR2
PRPS2
PLCXD1
RAI2
ANOS1
NHS
ARX
MID1
SH3KBP1
PIGA
SHOX
NLGN4X
P2RY8
GTPBP6
STS
VCX
GRPR
SCML1
ARSD
VCX3B
ARSF
TBL1X
ARSL
FAM9C
PIR
FAM9A
ARSH
PDK3
MAP3K15
APOO
MXRA5

## Sheet: Additional file 2
Additional file 2: The heterozygous deletion region Xq27.3-Xq28 (CHRX: 142967192-155235154) includes 113 OMIM genes
SLC6A8
CETN2
SRPK3
IKBKG
L1CAM
TMEM185A
TKTL1
MPP1
ATP6AP1
CMC4
PNMA6A
ABCD1
TMEM187
IRAK1
CTAG1A
MTMR1
MIR509-3
MIR509-1
SLITRK2
MTM1
BGN
PNCK
ATP2B3
NAA10
CCNQ
PRRG3
AVPR2
F8
MAMLD1
EMD
MIR508
NSDHL
F8A1
GAB3
VBP1
OPN1MW
ARHGAP4
PNMA5
MIR718
MAGEA5P
PLXNB3
MIR224
HAUS7
AFF2
MTCP1
FATE1
ZNF185
SPANXN4
SPANXN1
SPANXN3
SPANXN2
DNASE1L1
BRCC3
MAGEA2B
GDI1
FAM50A
PNMA3
GABRQ
CNGA2
PDZD4
GABRE
VMA21
UBL4A
IDS
LINC00850
GABRA3
SLC10A3
MIR510
FUNDC2
DUSP9
FMR1-AS1
TAFAZZIN
RPL10
MAGEA3
MECP2
OPN1LW
EOLA1
BCAP31
MIR506
PLXNA3
TEX28
GPR50
FAM3A
CTAG1B
LAGE3
G6PD
HMGB3
CSAG1
SLITRK4
MAGEA9
MAGEA8
MAGEA2
FMR1
MAGEA1
MAGEA6
MAGEA4
CD99L2
IDH3G
MIR105-2
MIR105-1
RENBP
H2AB1
CTAG2
FLNA
MAGEA12
MAGEA11
MAGEA10
HCFC1
TREX2
SSR4
DKC1
PASD1
MAGEA9B
